# Supplementary material for: GDF11 induces differentiation and apoptosis and inhibits migration of C17.2 neural stem cells via modulating MAPK signaling pathway
Source: PeerJ. 2018 Sep 4;6:e5524. doi: 10.7717/peerj.5524 (PMC6128255; doi:10.7717/peerj.5524)
Supplement: Table S3 [file peerj-06-5524-s003.xls]

## Sheet: Table S3
Table S3. KEGG pathway enrichment of differentially expressed proteins
GroupID	Accession	Desription [Zea mays]	Fold change	Pathway ID
the pathway associated with Environmental Information Processing (Signal transduction)
MAPK signaling pathway (9)				hsa04010
4	sp|P31751|AKT2_HUMAN	AKT; RAC serine/threonine-protein kinase [EC:2.7.11.1]	2.55033
5	sp|P31749|AKT1_HUMAN	AKT; RAC serine/threonine-protein kinase [EC:2.7.11.1]	2.46891
6	sp|P27361|MK03_HUMAN	MAPK1_3; mitogen-activated protein kinase 1/3 [EC:2.7.11.24]	1.56975
7	sp|P46734|MP2K3_HUMAN	MAP2K3; mitogen-activated protein kinase kinase 3 [EC:2.7.12.2]	2.02866
8	sp|P46734|MP2K3_HUMAN	MAP2K3; mitogen-activated protein kinase kinase 3 [EC:2.7.12.2]	2.02866
9	sp|Q16539|MK14_HUMAN	P38; p38 MAP kinase [EC:2.7.11.24]	3.20855
10	sp|Q15759|MK11_HUMAN	P38; p38 MAP kinase [EC:2.7.11.24]	1.73145
14	sp|Q9Y243|AKT3_HUMAN	AKT; RAC serine/threonine-protein kinase [EC:2.7.11.1]	1.50178
15	sp|P52564|MP2K6_HUMAN	MAP2K6; mitogen-activated protein kinase kinase 6 [EC:2.7.12.2]	1.51974
ErbB signaling pathway (6)				hsa04012
1	sp|P49841|GSK3B_HUMAN	GSK3B; glycogen synthase kinase 3 beta [EC:2.7.11.26]	2.11845
4	sp|P31751|AKT2_HUMAN	AKT; RAC serine/threonine-protein kinase [EC:2.7.11.1]	2.55033
5	sp|P31749|AKT1_HUMAN	AKT; RAC serine/threonine-protein kinase [EC:2.7.11.1]	2.46891
6	sp|P27361|MK03_HUMAN	MAPK1_3; mitogen-activated protein kinase 1/3 [EC:2.7.11.24]	1.56975
11	sp|P23443|KS6B1_HUMAN	RPS6KB; ribosomal protein S6 kinase beta [EC:2.7.11.1]	1.93447
14	sp|Q9Y243|AKT3_HUMAN	AKT; RAC serine/threonine-protein kinase [EC:2.7.11.1]	1.50178
Ras signaling pathway (3)				hsa04014
5	sp|P31749|AKT1_HUMAN	AKT; RAC serine/threonine-protein kinase [EC:2.7.11.1]	2.46891
6	sp|P27361|MK03_HUMAN	MAPK1_3; mitogen-activated protein kinase 1/3 [EC:2.7.11.24]	1.56975
14	sp|Q9Y243|AKT3_HUMAN	AKT; RAC serine/threonine-protein kinase [EC:2.7.11.1]	1.50178
cGMP-PKG signaling pathway (4)				hsa04022
3	sp|P16220|CREB1_HUMAN	CREB1; cyclic AMP-responsive element-binding protein 1	3.42118
5	sp|P31749|AKT1_HUMAN	AKT; RAC serine/threonine-protein kinase [EC:2.7.11.1]	2.46891
6	sp|P27361|MK03_HUMAN	MAPK1_3; mitogen-activated protein kinase 1/3 [EC:2.7.11.24]	1.56975
14	sp|Q9Y243|AKT3_HUMAN	AKT; RAC serine/threonine-protein kinase [EC:2.7.11.1]	1.50178
cAMP signaling pathway (4)				hsa04024
4	sp|P31751|AKT2_HUMAN	AKT; RAC serine/threonine-protein kinase [EC:2.7.11.1]	2.55033
5	sp|P31749|AKT1_HUMAN	AKT; RAC serine/threonine-protein kinase [EC:2.7.11.1]	2.46891
6	sp|P27361|MK03_HUMAN	MAPK1_3; mitogen-activated protein kinase 1/3 [EC:2.7.11.24]	1.56975
14	sp|Q9Y243|AKT3_HUMAN	AKT; RAC serine/threonine-protein kinase [EC:2.7.11.1]	1.50178
FoxO signaling pathway (8)				hsa04068
4	sp|P31751|AKT2_HUMAN	AKT; RAC serine/threonine-protein kinase [EC:2.7.11.1]	2.55033
5	sp|P31749|AKT1_HUMAN	AKT; RAC serine/threonine-protein kinase [EC:2.7.11.1]	2.46891
6	sp|P27361|MK03_HUMAN	MAPK1_3; mitogen-activated protein kinase 1/3 [EC:2.7.11.24]	1.56975
9	sp|Q16539|MK14_HUMAN	P38; p38 MAP kinase [EC:2.7.11.24]	3.20855
10	sp|Q15759|MK11_HUMAN	P38; p38 MAP kinase [EC:2.7.11.24]	1.73145
12	sp|Q15796|SMAD2_HUMAN	SMAD2_3; mothers against decapentaplegic homolog 2/3	1.99214
13	sp|P84022|SMAD3_HUMAN	SMAD2_3; mothers against decapentaplegic homolog 2/3	2.01334
14	sp|Q9Y243|AKT3_HUMAN	AKT; RAC serine/threonine-protein kinase [EC:2.7.11.1]	1.50178
mTOR signaling pathway (5)				hsa04150
1	sp|P49841|GSK3B_HUMAN	GSK3B; glycogen synthase kinase 3 beta [EC:2.7.11.26]	2.11845
5	sp|P31749|AKT1_HUMAN	AKT; RAC serine/threonine-protein kinase [EC:2.7.11.1]	2.46891
6	sp|P27361|MK03_HUMAN	MAPK1_3; mitogen-activated protein kinase 1/3 [EC:2.7.11.24]	1.56975
11	sp|P23443|KS6B1_HUMAN	RPS6KB; ribosomal protein S6 kinase beta [EC:2.7.11.1]	1.93447
14	sp|Q9Y243|AKT3_HUMAN	AKT; RAC serine/threonine-protein kinase [EC:2.7.11.1]	1.50178
PI3K-Akt signaling pathway (7)				hsa04151
1	sp|P49841|GSK3B_HUMAN	GSK3B; glycogen synthase kinase 3 beta [EC:2.7.11.26]	2.11845
3	sp|P16220|CREB1_HUMAN	CREB1; cyclic AMP-responsive element-binding protein 1	3.42118
4	sp|P31751|AKT2_HUMAN	AKT; RAC serine/threonine-protein kinase [EC:2.7.11.1]	2.55033
5	sp|P31749|AKT1_HUMAN	AKT; RAC serine/threonine-protein kinase [EC:2.7.11.1]	2.46891
6	sp|P27361|MK03_HUMAN	MAPK1_3; mitogen-activated protein kinase 1/3 [EC:2.7.11.24]	1.56975
11	sp|P23443|KS6B1_HUMAN	RPS6KB; ribosomal protein S6 kinase beta [EC:2.7.11.1]	1.93447
14	sp|Q9Y243|AKT3_HUMAN	AKT; RAC serine/threonine-protein kinase [EC:2.7.11.1]	1.50178
AMPK signaling pathway (5)				hsa04152
3	sp|P16220|CREB1_HUMAN	CREB1; cyclic AMP-responsive element-binding protein 1	3.42118
4	sp|P31751|AKT2_HUMAN	AKT; RAC serine/threonine-protein kinase [EC:2.7.11.1]	2.55033
5	sp|P31749|AKT1_HUMAN	AKT; RAC serine/threonine-protein kinase [EC:2.7.11.1]	2.46891
11	sp|P23443|KS6B1_HUMAN	RPS6KB; ribosomal protein S6 kinase beta [EC:2.7.11.1]	1.93447
14	sp|Q9Y243|AKT3_HUMAN	AKT; RAC serine/threonine-protein kinase [EC:2.7.11.1]	1.50178
Wnt signaling pathway (3)				hsa04310
1	sp|P49841|GSK3B_HUMAN	GSK3B; glycogen synthase kinase 3 beta [EC:2.7.11.26]	2.11845
12	sp|Q15796|SMAD2_HUMAN	SMAD2_3; mothers against decapentaplegic homolog 2/3	1.99214
13	sp|P84022|SMAD3_HUMAN	SMAD2_3; mothers against decapentaplegic homolog 2/3	2.01334
Hedgehog signaling pathway (1)				hsa04340
1	sp|P49841|GSK3B_HUMAN	GSK3B; glycogen synthase kinase 3 beta [EC:2.7.11.26]	2.11845
TGF-beta signaling pathway (4)				hsa04350
6	sp|P27361|MK03_HUMAN	MAPK1_3; mitogen-activated protein kinase 1/3 [EC:2.7.11.24]	1.56975
11	sp|P23443|KS6B1_HUMAN	RPS6KB; ribosomal protein S6 kinase beta [EC:2.7.11.1]	1.93447
12	sp|Q15796|SMAD2_HUMAN	SMAD2_3; mothers against decapentaplegic homolog 2/3	1.99214
13	sp|P84022|SMAD3_HUMAN	SMAD2_3; mothers against decapentaplegic homolog 2/3	2.01334
Hippo signaling pathway (3)				hsa04390
1	sp|P49841|GSK3B_HUMAN	GSK3B; glycogen synthase kinase 3 beta [EC:2.7.11.26]	2.11845
12	sp|Q15796|SMAD2_HUMAN	SMAD2_3; mothers against decapentaplegic homolog 2/3	1.99214
13	sp|P84022|SMAD3_HUMAN	SMAD2_3; mothers against decapentaplegic homolog 2/3	2.01334
TNF signaling pathway (9)				hsa04668
3	sp|P16220|CREB1_HUMAN	CREB1; cyclic AMP-responsive element-binding protein 1	3.42118
4	sp|P31751|AKT2_HUMAN	AKT; RAC serine/threonine-protein kinase [EC:2.7.11.1]	2.55033
5	sp|P31749|AKT1_HUMAN	AKT; RAC serine/threonine-protein kinase [EC:2.7.11.1]	2.46891
6	sp|P27361|MK03_HUMAN	MAPK1_3; mitogen-activated protein kinase 1/3 [EC:2.7.11.24]	1.56975
7	sp|P46734|MP2K3_HUMAN	MAP2K3; mitogen-activated protein kinase kinase 3 [EC:2.7.12.2]	2.02866
9	sp|Q16539|MK14_HUMAN	P38; p38 MAP kinase [EC:2.7.11.24]	3.20855
10	sp|Q15759|MK11_HUMAN	P38; p38 MAP kinase [EC:2.7.11.24]	1.73145
14	sp|Q9Y243|AKT3_HUMAN	AKT; RAC serine/threonine-protein kinase [EC:2.7.11.1]	1.50178
15	sp|P52564|MP2K6_HUMAN	MAP2K6; mitogen-activated protein kinase kinase 6 [EC:2.7.12.2]	1.51974
the pathway associated with Organismal Systems (Immune system)
Chemokine signaling pathway (6)				hsa04062
1	sp|P49841|GSK3B_HUMAN	GSK3B; glycogen synthase kinase 3 beta [EC:2.7.11.26]
2	sp|P49840|GSK3A_HUMAN	GSK3A; glycogen synthase kinase 3 alpha [EC:2.7.11.26]	1.49998
4	sp|P31751|AKT2_HUMAN	AKT; RAC serine/threonine-protein kinase [EC:2.7.11.1]	2.55033
5	sp|P31749|AKT1_HUMAN	AKT; RAC serine/threonine-protein kinase [EC:2.7.11.1]	2.46891
6	sp|P27361|MK03_HUMAN	MAPK1_3; mitogen-activated protein kinase 1/3 [EC:2.7.11.24]	1.56975
14	sp|Q9Y243|AKT3_HUMAN	AKT; RAC serine/threonine-protein kinase [EC:2.7.11.1]	1.50178
IL-17 signaling pathway (4)				hsa04657
1	sp|P49841|GSK3B_HUMAN	GSK3B; glycogen synthase kinase 3 beta [EC:2.7.11.26]	2.11845
6	sp|P27361|MK03_HUMAN	MAPK1_3; mitogen-activated protein kinase 1/3 [EC:2.7.11.24]	1.56975
9	sp|Q16539|MK14_HUMAN	P38; p38 MAP kinase [EC:2.7.11.24]	3.20855
10	sp|Q15759|MK11_HUMAN	P38; p38 MAP kinase [EC:2.7.11.24]	1.73145
T cell receptor signaling pathway (7)				hsa04660
1	sp|P49841|GSK3B_HUMAN	GSK3B; glycogen synthase kinase 3 beta [EC:2.7.11.26]	2.11845
4	sp|P31751|AKT2_HUMAN	AKT; RAC serine/threonine-protein kinase [EC:2.7.11.1]	2.55033
5	sp|P31749|AKT1_HUMAN	AKT; RAC serine/threonine-protein kinase [EC:2.7.11.1]	2.46891
6	sp|P27361|MK03_HUMAN	MAPK1_3; mitogen-activated protein kinase 1/3 [EC:2.7.11.24]	1.56975
9	sp|Q16539|MK14_HUMAN	P38; p38 MAP kinase [EC:2.7.11.24]	3.20855
10	sp|Q15759|MK11_HUMAN	P38; p38 MAP kinase [EC:2.7.11.24]	1.73145
14	sp|Q9Y243|AKT3_HUMAN	AKT; RAC serine/threonine-protein kinase [EC:2.7.11.1]	1.50178
B cell receptor signaling pathway (4)				hsa04662
1	sp|P49841|GSK3B_HUMAN	GSK3B; glycogen synthase kinase 3 beta [EC:2.7.11.26]	2.11845
5	sp|P31749|AKT1_HUMAN	AKT; RAC serine/threonine-protein kinase [EC:2.7.11.1]	2.46891
6	sp|P27361|MK03_HUMAN	MAPK1_3; mitogen-activated protein kinase 1/3 [EC:2.7.11.24]	1.56975
14	sp|Q9Y243|AKT3_HUMAN	AKT; RAC serine/threonine-protein kinase [EC:2.7.11.1]	1.50178
the pathway associated with Organismal Systems (Development)
Axon guidance (2)				hsa04360
1	sp|P49841|GSK3B_HUMAN	GSK3B; glycogen synthase kinase 3 beta [EC:2.7.11.26]	2.11845
6	sp|P27361|MK03_HUMAN	MAPK1_3; mitogen-activated protein kinase 1/3 [EC:2.7.11.24]	1.56975
the pathway associated with Organismal Systems (Nervous system)
Neurotrophin signaling pathway (7)				hsa04722
1	sp|P49841|GSK3B_HUMAN	GSK3B; glycogen synthase kinase 3 beta [EC:2.7.11.26]	2.11845
4	sp|P31751|AKT2_HUMAN	AKT; RAC serine/threonine-protein kinase [EC:2.7.11.1]	2.55033
5	sp|P31749|AKT1_HUMAN	AKT; RAC serine/threonine-protein kinase [EC:2.7.11.1]	2.46891
6	sp|P27361|MK03_HUMAN	MAPK1_3; mitogen-activated protein kinase 1/3 [EC:2.7.11.24]	1.56975
9	sp|Q16539|MK14_HUMAN	P38; p38 MAP kinase [EC:2.7.11.24]	3.20855
10	sp|Q15759|MK11_HUMAN	P38; p38 MAP kinase [EC:2.7.11.24]	1.73145
14	sp|Q9Y243|AKT3_HUMAN	AKT; RAC serine/threonine-protein kinase [EC:2.7.11.1]	1.50178
Dopaminergic synaps (8)				hsa04728
1	sp|P49841|GSK3B_HUMAN	GSK3B; glycogen synthase kinase 3 beta [EC:2.7.11.26]	2.11845
2	sp|P49840|GSK3A_HUMAN	GSK3A; glycogen synthase kinase 3 alpha [EC:2.7.11.26]	1.49998
3	sp|P16220|CREB1_HUMAN	CREB1; cyclic AMP-responsive element-binding protein 1	3.42118
4	sp|P31751|AKT2_HUMAN	AKT; RAC serine/threonine-protein kinase [EC:2.7.11.1]	2.55033
5	sp|P31749|AKT1_HUMAN	AKT; RAC serine/threonine-protein kinase [EC:2.7.11.1]	2.46891
9	sp|Q16539|MK14_HUMAN	P38; p38 MAP kinase [EC:2.7.11.24]	3.20855
10	sp|Q15759|MK11_HUMAN	P38; p38 MAP kinase [EC:2.7.11.24]	1.73145
14	sp|Q9Y243|AKT3_HUMAN	AKT; RAC serine/threonine-protein kinase [EC:2.7.11.1]	1.50178
the pathway associated with Organismal Systems (Endocrine system)
Insulin signaling pathway (6)				hsa04910
1	sp|P49841|GSK3B_HUMAN	GSK3B; glycogen synthase kinase 3 beta [EC:2.7.11.26]	2.11845
4	sp|P31751|AKT2_HUMAN	AKT; RAC serine/threonine-protein kinase [EC:2.7.11.1]	2.55033
5	sp|P31749|AKT1_HUMAN	AKT; RAC serine/threonine-protein kinase [EC:2.7.11.1]	2.46891
6	sp|P27361|MK03_HUMAN	MAPK1_3; mitogen-activated protein kinase 1/3 [EC:2.7.11.24]	1.56975
11	sp|P23443|KS6B1_HUMAN	RPS6KB; ribosomal protein S6 kinase beta [EC:2.7.11.1]	1.93447
14	sp|Q9Y243|AKT3_HUMAN	AKT; RAC serine/threonine-protein kinase [EC:2.7.11.1]	1.50178
Melanogenesis (3)				hsa04916
1	sp|P49841|GSK3B_HUMAN	GSK3B; glycogen synthase kinase 3 beta [EC:2.7.11.26]	2.11845
3	sp|P16220|CREB1_HUMAN	CREB1; cyclic AMP-responsive element-binding protein 1	3.42118
6	sp|P27361|MK03_HUMAN	MAPK1_3; mitogen-activated protein kinase 1/3 [EC:2.7.11.24]	1.56975
Prolactin signaling pathway (6)				hsa04917
1	sp|P49841|GSK3B_HUMAN	GSK3B; glycogen synthase kinase 3 beta [EC:2.7.11.26]	2.11845
4	sp|P31751|AKT2_HUMAN	AKT; RAC serine/threonine-protein kinase [EC:2.7.11.1]	2.55033
5	sp|P31749|AKT1_HUMAN	AKT; RAC serine/threonine-protein kinase [EC:2.7.11.1]	2.46891
9	sp|Q16539|MK14_HUMAN	P38; p38 MAP kinase [EC:2.7.11.24]	3.20855
10	sp|Q15759|MK11_HUMAN	P38; p38 MAP kinase [EC:2.7.11.24]	1.73145
14	sp|Q9Y243|AKT3_HUMAN	AKT; RAC serine/threonine-protein kinase [EC:2.7.11.1]	1.50178
Thyroid hormone signaling pathway (5)				hsa04919
1	sp|P49841|GSK3B_HUMAN	GSK3B; glycogen synthase kinase 3 beta [EC:2.7.11.26]	2.11845
4	sp|P31751|AKT2_HUMAN	AKT; RAC serine/threonine-protein kinase [EC:2.7.11.1]	2.55033
5	sp|P31749|AKT1_HUMAN	AKT; RAC serine/threonine-protein kinase [EC:2.7.11.1]	2.46891
6	sp|P27361|MK03_HUMAN	MAPK1_3; mitogen-activated protein kinase 1/3 [EC:2.7.11.24]	1.56975
14	sp|Q9Y243|AKT3_HUMAN	AKT; RAC serine/threonine-protein kinase [EC:2.7.11.1]	1.50178
the pathway associated with Organismal Systems (Aging)
Longevity regulating pathway (5)				hsa04211
3	sp|P16220|CREB1_HUMAN	CREB1; cyclic AMP-responsive element-binding protein 1	3.42118
4	sp|P31751|AKT2_HUMAN	AKT; RAC serine/threonine-protein kinase [EC:2.7.11.1]	2.55033
5	sp|P31749|AKT1_HUMAN	AKT; RAC serine/threonine-protein kinase [EC:2.7.11.1]	2.46891
11	sp|P23443|KS6B1_HUMAN	RPS6KB; ribosomal protein S6 kinase beta [EC:2.7.11.1]	1.93447
14	sp|Q9Y243|AKT3_HUMAN	AKT; RAC serine/threonine-protein kinase [EC:2.7.11.1]	1.50178
5	sp|P31749|AKT1_HUMAN	AKT; RAC serine/threonine-protein kinase [EC:2.7.11.1]	2.46891
6	sp|P27361|MK03_HUMAN	MAPK1_3; mitogen-activated protein kinase 1/3 [EC:2.7.11.24]	1.56975
14	sp|Q9Y243|AKT3_HUMAN	AKT; RAC serine/threonine-protein kinase [EC:2.7.11.1]	1.50178
Cellular senescence (7)				hsa04218
4	sp|P31751|AKT2_HUMAN	AKT; RAC serine/threonine-protein kinase [EC:2.7.11.1]	2.55033
5	sp|P31749|AKT1_HUMAN	AKT; RAC serine/threonine-protein kinase [EC:2.7.11.1]	2.46891
6	sp|P27361|MK03_HUMAN	MAPK1_3; mitogen-activated protein kinase 1/3 [EC:2.7.11.24]	1.56975
7	sp|P46734|MP2K3_HUMAN	MAP2K3; mitogen-activated protein kinase kinase 3 [EC:2.7.12.2]	2.02866
14	sp|Q9Y243|AKT3_HUMAN	AKT; RAC serine/threonine-protein kinase [EC:2.7.11.1]	1.50178
15	sp|P52564|MP2K6_HUMAN	MAP2K6; mitogen-activated protein kinase kinase 6 [EC:2.7.12.2]	1.51974
the pathway associated with Cellular Processes (Transport and catabolism)
Autophagy (5)				hsa04140
4	sp|P31751|AKT2_HUMAN	AKT; RAC serine/threonine-protein kinase [EC:2.7.11.1]	2.55033
5	sp|P31749|AKT1_HUMAN	AKT; RAC serine/threonine-protein kinase [EC:2.7.11.1]	2.46891
6	sp|P27361|MK03_HUMAN	MAPK1_3; mitogen-activated protein kinase 1/3 [EC:2.7.11.24]	1.56975
11	sp|P23443|KS6B1_HUMAN	RPS6KB; ribosomal protein S6 kinase beta [EC:2.7.11.1]
14	sp|Q9Y243|AKT3_HUMAN	AKT; RAC serine/threonine-protein kinase [EC:2.7.11.1]	1.50178
the pathway associated with Cellular Processes (Cellular community - eukaryotes)
Focal adhesion (5)				hsa04510
1	sp|P49841|GSK3B_HUMAN	GSK3B; glycogen synthase kinase 3 beta [EC:2.7.11.26]	2.11845
4	sp|P31751|AKT2_HUMAN	AKT; RAC serine/threonine-protein kinase [EC:2.7.11.1]	2.55033
5	sp|P31749|AKT1_HUMAN	AKT; RAC serine/threonine-protein kinase [EC:2.7.11.1]	2.46891
6	sp|P27361|MK03_HUMAN	MAPK1_3; mitogen-activated protein kinase 1/3 [EC:2.7.11.24]	1.56975
14	sp|Q9Y243|AKT3_HUMAN	AKT; RAC serine/threonine-protein kinase [EC:2.7.11.1]	1.50178
Adherens junction (5)				hsa04520
6	sp|P27361|MK03_HUMAN	MAPK1_3; mitogen-activated protein kinase 1/3 [EC:2.7.11.24]	1.56975
12	sp|Q15796|SMAD2_HUMAN	SMAD2_3; mothers against decapentaplegic homolog 2/3	1.99214
13	sp|P84022|SMAD3_HUMAN	SMAD2_3; mothers against decapentaplegic homolog 2/3	2.01334
Signaling pathways regulating pluripotency of stem cells(9)				hsa04550
1	sp|P49841|GSK3B_HUMAN	GSK3B; glycogen synthase kinase 3 beta [EC:2.7.11.26]	2.11845
4	sp|P31751|AKT2_HUMAN	AKT; RAC serine/threonine-protein kinase [EC:2.7.11.1]	2.55033
5	sp|P31749|AKT1_HUMAN	AKT; RAC serine/threonine-protein kinase [EC:2.7.11.1]	2.46891
6	sp|P27361|MK03_HUMAN	MAPK1_3; mitogen-activated protein kinase 1/3 [EC:2.7.11.24]	1.56975
9	sp|Q16539|MK14_HUMAN	P38; p38 MAP kinase [EC:2.7.11.24]	3.20855
10	sp|Q15759|MK11_HUMAN	P38; p38 MAP kinase [EC:2.7.11.24]	1.73145
12	sp|Q15796|SMAD2_HUMAN	SMAD2_3; mothers against decapentaplegic homolog 2/3	1.99214
13	sp|P84022|SMAD3_HUMAN	SMAD2_3; mothers against decapentaplegic homolog 2/3	2.01334
14	sp|Q9Y243|AKT3_HUMAN	AKT; RAC serine/threonine-protein kinase [EC:2.7.11.1]	1.50178
the pathway associated with Human Diseases(Drug resistance)
EGFR tyrosine kinase inhibitor resistance(6)				hsa01521
1	sp|P49841|GSK3B_HUMAN	GSK3B; glycogen synthase kinase 3 beta [EC:2.7.11.26]	2.11845
4	sp|P31751|AKT2_HUMAN	AKT; RAC serine/threonine-protein kinase [EC:2.7.11.1]	2.55033
5	sp|P31749|AKT1_HUMAN	AKT; RAC serine/threonine-protein kinase [EC:2.7.11.1]	2.46891
6	sp|P27361|MK03_HUMAN	MAPK1_3; mitogen-activated protein kinase 1/3 [EC:2.7.11.24]	1.56975
11	sp|P23443|KS6B1_HUMAN	RPS6KB; ribosomal protein S6 kinase beta [EC:2.7.11.1]	1.93447
14	sp|Q9Y243|AKT3_HUMAN	AKT; RAC serine/threonine-protein kinase [EC:2.7.11.1]	1.50178
the pathway associated with Human Diseases (Endocrine and metabolic diseases)
Insulin resistance (5)				hsa04931
1	sp|P49841|GSK3B_HUMAN	GSK3B; glycogen synthase kinase 3 beta [EC:2.7.11.26]	2.11845
3	sp|P16220|CREB1_HUMAN	CREB1; cyclic AMP-responsive element-binding protein 1	3.42118
5	sp|P31749|AKT1_HUMAN	AKT; RAC serine/threonine-protein kinase [EC:2.7.11.1]	2.46891
11	sp|P23443|KS6B1_HUMAN	RPS6KB; ribosomal protein S6 kinase beta [EC:2.7.11.1]	1.93447
14	sp|Q9Y243|AKT3_HUMAN	AKT; RAC serine/threonine-protein kinase [EC:2.7.11.1]	1.50178
Non-alcoholic fatty liver disease (5)				hsa04932
1	sp|P49841|GSK3B_HUMAN	GSK3B; glycogen synthase kinase 3 beta [EC:2.7.11.26]	2.11845
2	sp|P49840|GSK3A_HUMAN	GSK3A; glycogen synthase kinase 3 alpha [EC:2.7.11.26]	1.49998
4	sp|P31751|AKT2_HUMAN	AKT; RAC serine/threonine-protein kinase [EC:2.7.11.1]	2.55033
5	sp|P31749|AKT1_HUMAN	AKT; RAC serine/threonine-protein kinase [EC:2.7.11.1]	2.46891
14	sp|Q9Y243|AKT3_HUMAN	AKT; RAC serine/threonine-protein kinase [EC:2.7.11.1]	1.50178
the pathway associated with Human Diseases (Neurodegenerative diseases)
Alzheimer's disease (2)				hsa05010
1	sp|P49841|GSK3B_HUMAN	GSK3B; glycogen synthase kinase 3 beta [EC:2.7.11.26]	2.11845
6	sp|P27361|MK03_HUMAN	MAPK1_3; mitogen-activated protein kinase 1/3 [EC:2.7.11.24]	1.56975
the pathway associated with Human Diseases (Infectious diseases)
Hepatitis C (7)				hsa05160
1	sp|P49841|GSK3B_HUMAN	GSK3B; glycogen synthase kinase 3 beta [EC:2.7.11.26]	2.11845
4	sp|P31751|AKT2_HUMAN	AKT; RAC serine/threonine-protein kinase [EC:2.7.11.1]	2.55033
5	sp|P31749|AKT1_HUMAN	AKT; RAC serine/threonine-protein kinase [EC:2.7.11.1]	2.46891
6	sp|P27361|MK03_HUMAN	MAPK1_3; mitogen-activated protein kinase 1/3 [EC:2.7.11.24]	1.56975
9	sp|Q16539|MK14_HUMAN	P38; p38 MAP kinase [EC:2.7.11.24]	3.20855
10	sp|Q15759|MK11_HUMAN	P38; p38 MAP kinase [EC:2.7.11.24]	1.73145
14	sp|Q9Y243|AKT3_HUMAN	AKT; RAC serine/threonine-protein kinase [EC:2.7.11.1]	1.50178
Measles(3)				hsa05162
1	sp|P49841|GSK3B_HUMAN	GSK3B; glycogen synthase kinase 3 beta [EC:2.7.11.26]	2.11845
5	sp|P31749|AKT1_HUMAN	AKT; RAC serine/threonine-protein kinase [EC:2.7.11.1]	2.46891
14	sp|Q9Y243|AKT3_HUMAN	AKT; RAC serine/threonine-protein kinase [EC:2.7.11.1]	1.50178
Influenza A (9)				hsa05164
1	sp|P49841|GSK3B_HUMAN	GSK3B; glycogen synthase kinase 3 beta [EC:2.7.11.26]	2.11845
4	sp|P31751|AKT2_HUMAN	AKT; RAC serine/threonine-protein kinase [EC:2.7.11.1]	2.55033
5	sp|P31749|AKT1_HUMAN	AKT; RAC serine/threonine-protein kinase [EC:2.7.11.1]	2.46891
6	sp|P27361|MK03_HUMAN	MAPK1_3; mitogen-activated protein kinase 1/3 [EC:2.7.11.24]	1.56975
7	sp|P46734|MP2K3_HUMAN	MAP2K3; mitogen-activated protein kinase kinase 3 [EC:2.7.12.2]	2.02866
9	sp|Q16539|MK14_HUMAN	P38; p38 MAP kinase [EC:2.7.11.24]	3.20855
10	sp|Q15759|MK11_HUMAN	P38; p38 MAP kinase [EC:2.7.11.24]	1.73145
14	sp|Q9Y243|AKT3_HUMAN	AKT; RAC serine/threonine-protein kinase [EC:2.7.11.1]	1.50178
15	sp|P52564|MP2K6_HUMAN	MAP2K6; mitogen-activated protein kinase kinase 6 [EC:2.7.12.2]	1.51974
Human papillomavirus infection (7)				hsa05165
1	sp|P49841|GSK3B_HUMAN	GSK3B; glycogen synthase kinase 3 beta [EC:2.7.11.26]	2.11845
3	sp|P16220|CREB1_HUMAN	CREB1; cyclic AMP-responsive element-binding protein 1	3.42118
4	sp|P31751|AKT2_HUMAN	AKT; RAC serine/threonine-protein kinase [EC:2.7.11.1]	2.55033
5	sp|P31749|AKT1_HUMAN	AKT; RAC serine/threonine-protein kinase [EC:2.7.11.1]	2.46891
6	sp|P27361|MK03_HUMAN	MAPK1_3; mitogen-activated protein kinase 1/3 [EC:2.7.11.24]	1.56975
11	sp|P23443|KS6B1_HUMAN	RPS6KB; ribosomal protein S6 kinase beta [EC:2.7.11.1]	1.93447
14	sp|Q9Y243|AKT3_HUMAN	AKT; RAC serine/threonine-protein kinase [EC:2.7.11.1]	1.50178
HTLV-I infection (7)				hsa05166
1	sp|P49841|GSK3B_HUMAN	GSK3B; glycogen synthase kinase 3 beta [EC:2.7.11.26]	2.11845
3	sp|P16220|CREB1_HUMAN	CREB1; cyclic AMP-responsive element-binding protein 1	3.42118
4	sp|P31751|AKT2_HUMAN	AKT; RAC serine/threonine-protein kinase [EC:2.7.11.1]	2.55033
5	sp|P31749|AKT1_HUMAN	AKT; RAC serine/threonine-protein kinase [EC:2.7.11.1]	2.46891
12	sp|Q15796|SMAD2_HUMAN	SMAD2_3; mothers against decapentaplegic homolog 2/3	1.99214
13	sp|P84022|SMAD3_HUMAN	SMAD2_3; mothers against decapentaplegic homolog 2/3	2.01334
14	sp|Q9Y243|AKT3_HUMAN	AKT; RAC serine/threonine-protein kinase [EC:2.7.11.1]	1.50178
Kaposi's sarcoma-associated herpesvirus infection (9)				hsa05167
1	sp|P49841|GSK3B_HUMAN	GSK3B; glycogen synthase kinase 3 beta [EC:2.7.11.26]	2.11845
3	sp|P16220|CREB1_HUMAN	CREB1; cyclic AMP-responsive element-binding protein 1	3.42118
4	sp|P31751|AKT2_HUMAN	AKT; RAC serine/threonine-protein kinase [EC:2.7.11.1]	2.55033
5	sp|P31749|AKT1_HUMAN	AKT; RAC serine/threonine-protein kinase [EC:2.7.11.1]	2.46891
6	sp|P27361|MK03_HUMAN	MAPK1_3; mitogen-activated protein kinase 1/3 [EC:2.7.11.24]	1.56975
9	sp|Q16539|MK14_HUMAN	P38; p38 MAP kinase [EC:2.7.11.24]	3.20855
10	sp|Q15759|MK11_HUMAN	P38; p38 MAP kinase [EC:2.7.11.24]	1.73145
14	sp|Q9Y243|AKT3_HUMAN	AKT; RAC serine/threonine-protein kinase [EC:2.7.11.1]	1.50178
15	sp|P52564|MP2K6_HUMAN	MAP2K6; mitogen-activated protein kinase kinase 6 [EC:2.7.12.2]	1.51974
Epstein-Barr virus infection (9)				hsa05169
1	sp|P49841|GSK3B_HUMAN	GSK3B; glycogen synthase kinase 3 beta [EC:2.7.11.26]	2.11845
4	sp|P31751|AKT2_HUMAN	AKT; RAC serine/threonine-protein kinase [EC:2.7.11.1]	2.55033
5	sp|P31749|AKT1_HUMAN	AKT; RAC serine/threonine-protein kinase [EC:2.7.11.1]	2.46891
7	sp|P46734|MP2K3_HUMAN	MAP2K3; mitogen-activated protein kinase kinase 3 [EC:2.7.12.2]
8	sp|P04792|HSPB1_HUMAN	HSPB1; heat shock protein beta-1	3.05189
9	sp|Q16539|MK14_HUMAN	P38; p38 MAP kinase [EC:2.7.11.24]	3.20855
10	sp|Q15759|MK11_HUMAN	P38; p38 MAP kinase [EC:2.7.11.24]	1.73145
14	sp|Q9Y243|AKT3_HUMAN	AKT; RAC serine/threonine-protein kinase [EC:2.7.11.1]	1.50178
15	sp|P52564|MP2K6_HUMAN	MAP2K6; mitogen-activated protein kinase kinase 6 [EC:2.7.12.2]	1.51974
the pathway associated with Human Diseases (Cancers)
Pathways in cancer (7)				hsa05200
1	sp|P49841|GSK3B_HUMAN	GSK3B; glycogen synthase kinase 3 beta [EC:2.7.11.26]	2.11845
4	sp|P31751|AKT2_HUMAN	AKT; RAC serine/threonine-protein kinase [EC:2.7.11.1]	2.55033
5	sp|P31749|AKT1_HUMAN	AKT; RAC serine/threonine-protein kinase [EC:2.7.11.1]	2.46891
6	sp|P27361|MK03_HUMAN	MAPK1_3; mitogen-activated protein kinase 1/3 [EC:2.7.11.24]	1.56975
12	sp|Q15796|SMAD2_HUMAN	SMAD2_3; mothers against decapentaplegic homolog 2/3	1.99214
13	sp|P84022|SMAD3_HUMAN	SMAD2_3; mothers against decapentaplegic homolog 2/3	2.01334
14	sp|Q9Y243|AKT3_HUMAN	AKT; RAC serine/threonine-protein kinase [EC:2.7.11.1]	1.50178
Colorectal cancer (7)				hsa05210
1	sp|P49841|GSK3B_HUMAN	GSK3B; glycogen synthase kinase 3 beta [EC:2.7.11.26]	2.11845
4	sp|P31751|AKT2_HUMAN	AKT; RAC serine/threonine-protein kinase [EC:2.7.11.1]	2.55033
5	sp|P31749|AKT1_HUMAN	AKT; RAC serine/threonine-protein kinase [EC:2.7.11.1]	2.46891
6	sp|P27361|MK03_HUMAN	MAPK1_3; mitogen-activated protein kinase 1/3 [EC:2.7.11.24]	1.56975
12	sp|Q15796|SMAD2_HUMAN	SMAD2_3; mothers against decapentaplegic homolog 2/3	1.99214
13	sp|P84022|SMAD3_HUMAN	SMAD2_3; mothers against decapentaplegic homolog 2/3	2.01334
14	sp|Q9Y243|AKT3_HUMAN	AKT; RAC serine/threonine-protein kinase [EC:2.7.11.1]	1.50178
Endometrial cancer (5)				hsa05213
1	sp|P49841|GSK3B_HUMAN	GSK3B; glycogen synthase kinase 3 beta [EC:2.7.11.26]	2.11845
4	sp|P31751|AKT2_HUMAN	AKT; RAC serine/threonine-protein kinase [EC:2.7.11.1]	2.55033
5	sp|P31749|AKT1_HUMAN	AKT; RAC serine/threonine-protein kinase [EC:2.7.11.1]	2.46891
6	sp|P27361|MK03_HUMAN	MAPK1_3; mitogen-activated protein kinase 1/3 [EC:2.7.11.24]	1.56975
14	sp|Q9Y243|AKT3_HUMAN	AKT; RAC serine/threonine-protein kinase [EC:2.7.11.1]	1.50178
Prostate cancer (6)				hsa05215
1	sp|P49841|GSK3B_HUMAN	GSK3B; glycogen synthase kinase 3 beta [EC:2.7.11.26]	2.11845
3	sp|P16220|CREB1_HUMAN	CREB1; cyclic AMP-responsive element-binding protein 1	3.42118
4	sp|P31751|AKT2_HUMAN	AKT; RAC serine/threonine-protein kinase [EC:2.7.11.1]	2.55033
5	sp|P31749|AKT1_HUMAN	AKT; RAC serine/threonine-protein kinase [EC:2.7.11.1]	2.46891
6	sp|P27361|MK03_HUMAN	MAPK1_3; mitogen-activated protein kinase 1/3 [EC:2.7.11.24]	1.56975
14	sp|Q9Y243|AKT3_HUMAN	AKT; RAC serine/threonine-protein kinase [EC:2.7.11.1]	1.50178
Basal cell carcinoma (1)				hsa05217
1	sp|P49841|GSK3B_HUMAN	GSK3B; glycogen synthase kinase 3 beta [EC:2.7.11.26]	2.11845
Breast cancer (6)				hsa05217
1	sp|P49841|GSK3B_HUMAN	GSK3B; glycogen synthase kinase 3 beta [EC:2.7.11.26]	2.11845
4	sp|P31751|AKT2_HUMAN	AKT; RAC serine/threonine-protein kinase [EC:2.7.11.1]	2.55033
5	sp|P31749|AKT1_HUMAN	AKT; RAC serine/threonine-protein kinase [EC:2.7.11.1]	2.46891
6	sp|P27361|MK03_HUMAN	MAPK1_3; mitogen-activated protein kinase 1/3 [EC:2.7.11.24]	1.56975
11	sp|P23443|KS6B1_HUMAN	RPS6KB; ribosomal protein S6 kinase beta [EC:2.7.11.1]	1.93447
14	sp|Q9Y243|AKT3_HUMAN	AKT; RAC serine/threonine-protein kinase [EC:2.7.11.1]	1.50178
