# Supplementary material for: GDF11 induces differentiation and apoptosis and inhibits migration of C17.2 neural stem cells via modulating MAPK signaling pathway
Source: PeerJ. 2018 Sep 4;6:e5524. doi: 10.7717/peerj.5524 (PMC6128255; doi:10.7717/peerj.5524)
Supplement: Data S1 [file peerj-06-5524-s006.xls]

## Sheet: raw data for Fig.1
Fig.1c. Cell viability
		24h (n=4)						72h(n=6)
	control	100	100	100	100			100	100	100	100	100	100
GDF11 (ng/mL)	12.5	118.03	112	97.5075	109.203			113.269	101.943	104.043	108.497	90.6845	102.903
	25	98.8294	115.091	115.745	103.859			107.5	96.4509	110.066	103.268	102.921	104.453
	50	109.502	95.4545	109.335	93.4172			110.385	96.4833	107.808	103.175	101.753	108.097
	100	106.856	114.364	109.628	96.2883			104.135	99.7628	98.1562	102.403	107.269	96.8016
Fig.1d.cumulative population doubling
(n=4)			GDF11 concentration (ng/mL)
		0					12.5					25					50					100
	P1	1	1.14	0.91	0.99		1.0903	1.22	0.97	1.09203		0.988294	1.15091	1.15745	0.958589		1.00502	0.954545	1.10335	0.894172		1.06856	1.20364	1.08628	1.06288
	P2	2.37037	2.37037	2.37037	2.37037		2.58442	2.89185	2.40611	2.5885		2.34262	2.72808	2.7436	2.27221		2.49393	2.26263	2.53439	2.04732		2.53289	2.85306	2.97785	2.51943
	P3	4.44931	4.44931	4.44931	4.44931		4.81132	5.38366	4.47936	4.81893		4.33235	5.02001	5.18364	4.13221		4.33235	4.11478	4.32516	3.85453		4.52833	5.01295	5.57125	4.58179
	P4	9.00171	9.15	9.01001	8.89224		9.72549	10.8824	9.05447	9.74086		8.67722	9.10498	10.1624	8.41641		9.00194	8.16804	8.58567	8.18793		8.71102	9.6918	10.6182	8.42229
	P5	17.2376	17.372	19.1368	16.9352		16.3388	18.2824	15.2115	16.3646		16.5777	16.9764	16.0729	14.1396		17.1232	13.7223	14.4239	15.7557		14.6345	16.2822	17.8386	14.1494
	P6	30.1105	25.9222	29.1498	27.0398		27.4492	30.7145	22.513	27.4926		24.9992	30.9156	30.8044	23.7545		28.7671	23.0535	24.2322	26.4696		20.1956	25.7067	23.2223	23.7711
Fig.1e.apoptosis
		live cells		apoptotic cells		necrotic cells
	control	86.4	90.2	0.4	0.2	13.2	9.6
	12.5ng/mL	79.1	73.7	2.1	4.4	18.8	21.9
	25ng/mL	74.9	71.4	9.8	7.3	15.3	21.3
	50ng/mL	67.8	60.1	13.1	15.2	19.1	24.7
	100ng/mL	64.4	59.5	17.7	19.2	17.9	21.3

## Sheet: raw data for Fig.2
Fig.2a
n=3		Nestin			βIII-Tubulin			GFAP
	control	1	1	1	1	1	1	1	1	1
	25	0.36936	0.171452	0.475098	1.41264	1.29063	1.36661	2.78945	1.82896	1.85589
	50	0.408168	0.354729	0.433198	1.26004	1.40986	1.26822	2.23437	1.49795	1.38191
	100	0.539096	0.630368	0.497147	1.43221	1.55103	1.45911	2.18664	1.878	1.53171
Fig.2d
(n=3)		Cyclin D1			Cyclin D2			EGFR
	control	1	1	1	1	1	1	1	1	1
	25	0.900957	1.18675	0.898466	1.13038	0.885108	0.968203	0.714699	0.897848	0.812947
	50	0.96	0.874094	0.831181	0.91708	0.954411	0.854411	0.539772	0.777562	0.680715
	100	1.07011	0.878314	0.910041	0.835238	0.924044	0.80112	0.759253	0.578899	0.777015
Fig.2e
n=3		Smad2			Smad3			ALK5			ActRIIB
	control	1	1	1	1	1	1	1	1	1	1	1	1
	25	1.11621	1.67877	1.27784	0.763234	0.955432	1.06547	0.874039	1.09731	1.17203	1.21936	0.809512	1.14117
	50	1.73625	1.55324	1.2401	0.92286	0.82336	0.9	0.858088	0.897973	0.955898	1.25744	0.759308	1.1209
	100	1.81625	1.50382	1.18083	0.86818	0.961176	0.835974	0.772356	1.01472	0.955852	0.815858	0.678651	0.963216

## Sheet: raw data for Fig.3
		0h			12h			36h
	0	100	100	100	89.7	85.3	82.4	25	22.3	27.4
	12.5	100	100	100	91.4	92.4	85.1	64.9	70.4	59.3
	25	100	100	100	85.4	90.4	83.6	60.4	69.4	50.4
	50	100	100	100	93.8	81.3	85.4	70.9	65.4	75.3
	100	100	100	100	98	87.4	90.1	75	65.2	88.3

## Sheet: raw data for Fig.5
	control			GDF11-treated
GSK-3β	1	1	1	2.06451	2.09277	2.19808
GSK-3αβ	1	1	1	1.54437	1.42035	1.53522
CREB	1	1	1	3.33333	3.69633	3.23387
Akt3	1	1	1	1.47219	1.52688	1.49091
Akt2	1	1	1	2.50902	2.53408	2.60789
Akt1	1	1	1	2.36126	2.37423	2.67124
ERK1	1	1	1	1.727	1.36275	1.6195
MKK3	1	1	1	2.05506	2.06507	1.96586
MKK6	1	1	1	1.46523	1.521	1.56196
HSP27	1	1	1	3	3.10203	3.05364
p38α7	1	1	1	2.89815	2.96943	3.75806
p38β7	1	1	1	1.84733	1.61881	1.72822
p70α7	1	1	1	2.20312	1.73453	1.86576
